# Supplementary material for: PARP10 Mediates Mono-ADP-Ribosylation of Aurora-A Regulating G2/M Transition of the Cell Cycle
Source: Cancers (Basel). 2022 Oct 24;14(21):5210. doi: 10.3390/cancers14215210 (PMC9659153; doi:10.3390/cancers14215210)
Supplement: Supplementary file 1 [file cancers-14-05210-s001.zip]

Archive with 1 entries (1 files):
- cancers-1979306-supplementary.pdf
